# Supplementary material for: Dual Inhibitors of P-gp and Carbonic Anhydrase XII (hCA XII) against Tumor Multidrug Resistance with Piperazine Scaffold
Source: Molecules. 2024 Jul 11;29(14):3290. doi: 10.3390/molecules29143290 (PMC11279465; doi:10.3390/molecules29143290)
Supplement: Supplementary file 1 [file molecules-29-03290-s001.zip]

Archive with 1 entries (1 files):
- molecules-3058065-supplementary.pdf
